# Supplementary material for: Investigating the Leishmania donovani sacp Gene and Its Role in Macrophage Infection and Survival in Mice
Source: Trop Med Infect Dis. 2022 Nov 18;7(11):384. doi: 10.3390/tropicalmed7110384 (PMC9694005; doi:10.3390/tropicalmed7110384)
Supplement: Supplementary file 1 [file tropicalmed-07-00384-s001.zip]

Archive with 1 entries (1 files):
- tropicalmed-1908947-supplementary.pdf
